# Supplementary material for: Caveolae-mediated Tie2 signaling contributes to CCM pathogenesis in a brain endothelial cell-specific Pdcd10-deficient mouse model
Source: Nat Commun. 2021 Jan 25;12:504. doi: 10.1038/s41467-020-20774-0 (PMC7835246; doi:10.1038/s41467-020-20774-0)
Supplement: Supplementary file 11 — Source Data [file 41467_2020_20774_MOESM11_ESM.xlsx]

## Sheet: Fig. 1b
	WT										Pdcd10BECKO										Pdcd10ECKO
Cerebrum	0	0	0	0	0	0	0	0	0	0	270	238	337	212	198	255	325	175	293	203	19	8	17	9	2	5	15	1	4	7
Cerebellum	0	0	0	0	0	0	0	0	0	0	86	93	72	105	87	125	97	108	68	113	141	122	152	133	169	128	174	153	115	109

## Sheet: Fig.1c
	<10,000 (μm2)										>10,000 (μm2)
Cerebrum	180	220	178	278	167	286	192	158	235	252	26	35	43	21	36	55	28	45	38	29
Cerebellum	35	20	16	17	26	33	38	12	14	21	75	64	93	52	83	70	79	46	88	72

## Sheet: Fig. 1d
Days	WT	Pdcd10ECKO	Pdcd10bbbKO
6		1
6		1
7		1
7		1
7		1
7		1
7		1
7		1
8		1
8		1
8		1
8		1
8		1
8		1
8		1
8		1
8		1
8		1
9		1
9		1
9		1
9		1
9		1
10		1
10		1
11		1
11		1
12		1
14		1
15		1
17			1
25			1
75			1
90			1
103			1
107			1
113			1
140			1
169			1
174			1
179			1
182			1
191			1
199			1
203			1
210			1
222			1
228			1
230			1
234			1
239			1
250			1
444			1
281			1
12			1
14			1
15			1
365
275			1
352			1
378			1
378			0
450	0
312			1
151			1
164			1
139			1
208			1
450	0
450	0
450	0
450	0
450	0
450	0
450	0
450	0
450	0
450	0
450	0
450	0
450	0
450	0
450	0
450	0
450	0
450	0
450	0
450	0
450	0
450	0
450	0
450	0
450	0
450	0
450	0
450	0
450	0

## Sheet:  Fig.1e brain weight
	WT			Pdcd10BECKO
6 mon	0.5417	0.5234	0.5321	0.8913	0.8108	0.7215
9 mon	0.574	0.579	0.5689	0.7057	0.8092	0.9123

## Sheet: Fig.1e body weight
	WT			Pdcd10BECKO
6 mon	44.8	43.2	44.1	28.3	27.7	29.3
9 mon	46.6	47.1	45.9	25.5	24	23.2

## Sheet: Fig.1e brain-body weight ratio
	WT			Pdcd10BECKO
6 mon	0.01209	0.01211	0.01207	0.03149	0.02927	0.02462
9 mon	0.01232	0.01229	0.01239	0.0276	0.03372	0.03932

## Sheet: Fig. 1j 2 months
	WT										Pdcd10BECKO
Cerebrum	0	0	1	0	0	0	0	1	0	1	665	689	737	798	769	824	710	656	811	620
Cerebellum	1	0	0	0	1	0	1	0	0	0	268	328	395	305	331	299	403	303	358	416

## Sheet: Fig. 1j 6 months
	WT										Pdcd10BECKO
Cerebrum	0	0	0	0	0	0	1	0	0	1	1028	789	937	970	812	793	897	973	939	965
Cerebellum	0	0	0	1	0	0	0	1	0	0	375	421	486	389	427	370	498	461	436	342

## Sheet: Fig.1k 2 months
	<10,000 (μm2)										>10,000 (μm2)
Cerebrum	378	486	395	472	399	418	524	396	382	345	221	284	293	245	358	317	312	350	326	396
Cerebellum	80	121	59	96	62	110	93	49	64	71	244	333	351	180	310	261	229	211	293	189

## Sheet: Fig. 1k 6 months
	<10,000 (μm2)										>10,000 (μm2)
Cerebrum	165	152	262	315	178	283	214	189	278	169	710	608	769	673	786	828	645	598	636	652
Cerebellum	42	11	19	16	32	10	64	39	47	21	342	411	459	308	289	318	288	467	512	498

[truncated: 57 more sheets: Fig. 2e, Fig.2f, Fig.2g, Fig.2h, Fig.2j, Fig.2l, Fig.2m, Fig.3b NG2, Fig.3b VE-cad, Fig.3b Cldn5, Fig.4c, Fig.4d, Fig. 5c Tie2 protein, Fig. 5c p-Tie2 Tie2, Fig. 5e Surface Tie2, Fig. 5e Endocytic Tie2, Fig. 5g Tie2, Fig. 5g VEGFR2, Fig. 5j disrupted AJ, Fig. 5j disrupted TJ …]
